# Supplementary material for: Arbuscular mycorrhizal fungi by inducing watermelon roots secretion phthalates, altering soil enzyme activity and bacterial community composition to alleviate the watermelon wilt
Source: BMC Plant Biol. 2024 Jun 24;24:593. doi: 10.1186/s12870-024-05254-7 (PMC11194901; doi:10.1186/s12870-024-05254-7)
Supplement: Supplementary file 1 — Supplementary Material 1 [file 12870_2024_5254_MOESM1_ESM.xlsx]

## Sheet: Table S1
Table S1 Results of allelochemical identification in root exudates
	Non- inoculated	Incoulated with F. Mosseae	Inoculated with G. versiforme
Esters	Methyl tetradecanoate/(Methyl myristate)	Hexadecanoic acid, methyl ester /(Methyl palmitate)	Methyl tetradecanoate/(Methyl myristate)
	Hexadecanoic acid, methyl ester /(Methyl palmitate)	1,2-Benzenedicarboxylic acid, bis(2-methylpropyl) ester/(Diisobutyl phthalate)	Hexadecanoic acid, methyl ester /(Methyl palmitate)
	1,2-Benzenedicarboxylic acid, bis(2-methylpropyl) ester/(Diisobutyl phthalate)	Dibutyl phthalate	1,2-Benzenedicarboxylic acid, bis(2-methylpropyl) ester/(Diisobutyl phthalate)
	Cyclopentaneundecanoic acid, methyl ester/(Methyl cyclopentundecanoate)	1,2-Benzenedicarboxylic acid, diisooctyl ester/(Diisooctyl phthalate)	Dibutyl phthalate
			1,2-Benzenedicarboxylic acid, diisooctyl ester/(Diisooctyl phthalate)
Hydrocarbons	Tetradecane	Tetradecane	Tetradecane
	Hexadecane	Hexadecane	Hexadecane
	Nonadecane	Nonadecane	Nonadecane
	Heptacosane		Tetradecane, 2,6,10-trimethyl-
	Tetradecane, 2,6,10-trimethyl-/(2,6,10 - trimethyltetradecane)		1,3,5-Cycloheptatriene, 3,7,7-trimethyl-/(3,7,7-trimethyl-1,3,5-cycloheptantriene)
			Decane, 5,6-bis(2,2-dimethylpropylidene)-, (E,Z)-/((3E, 5Z) - 4,5-dibutyl-2,2,7,7-tetramethyl-3,5-octadiene)
Phenols	Phenol, 2,4-bis(1,1-dimethylethyl)-/(2, 4-di-tert-butylphenol)	Phenol, 2,4-bis(1,1-dimethylethyl)-/(2, 4-di-tert-butylphenol)	Phenol, 2,4-bis(1,1-dimethylethyl)-/(2, 4-di-tert-butylphenol)
	Phenol, 2,2'-methylenebis[6-(1,1-dimethylethyl)-4-methyl-/(2,2 '- methylenebis - (4-methyl-6-tert-butylphenol))	Phenol, 2,2'-methylenebis[6-(1,1-dimethylethyl)-4-methyl-/(2,2 '- methylenebis - (4-methyl-6-tert-butylphenol))	Phenol, 2,2'-methylenebis[6-(1,1-dimethylethyl)-4-methyl-/(2,2 '- methylenebis - (4-methyl-6-tert-butylphenol))
Alcohol	2-Cyclohexyl-3-isopropyl-pent-4-en-2-ol	Phytol/((E) - 3,7,11,15-tetramethyl-2-hexadecene-1-ol)
Amine		R-(-)-Cyclohexylethylamine
		Propanamide
Ketone	Methanone, 1,3-dithian-2-ylphenyl-/(1,3-dithiane-2-yl (phenyl) ketone)	Pentanal
Others	Tetradecanal		Benzenebutanoic acid, 3,4-dimethyl-ç-oxo-/(4 - (3,4-dimethylphenyl) - 4-oxobutyric acid)
			2-(4-Chlorophenyl)-4-[(2-propyn-1-yl)thio]quinazoline
Note: Bold words in brackets represent different names for the same compound

## Sheet: Figure S1
	Figure S1 Results of allelochemical identification in root exudates

## Sheet: Figure S2
	Figure S2 Effects of diisooctyl phthalate and dibutyl phthalate on watermelon growth. A1, A2, and A3 indicate that watermelon was treated with 0.1ml/L, 0.5ml/L, and 1ml/L diisooctyl phthalate, respectively. B1, B2, and B3, and W indicate that watermelon was treated with 0.1ml/L, 0.5ml/L, and 1ml/L dibutyl phthalate and water, respectively.

## Sheet: Figure S3
									Name: Methyl tetradecanoate
									Formula: C15H30O2
									MW: 242 CAS#: 124-10-7 NIST#: 51794 ID#: 9031 DB: replib
									Name: Hexadecanoic acid, methyl ester
									Formula: C17H34O2
									MW: 270 CAS#: 112-39-0 NIST#: 79124 ID#: 9000 DB: replib
									Name: 1,2-Benzenedicarboxylic acid, bis(2-methylpropyl) ester
									Formula: C16H22O4
									MW: 278 CAS#: 84-69-5 NIST#: 229506 ID#: 19719 DB: replib
									Name: Cyclopentaneundecanoic acid, methyl ester
									Formula: C17H32O2
									MW: 268 CAS#: 25779-85-5 NIST#: 12997 ID#: 3216 DB: mainlib
									Name: Tetradecane
									Formula: C14H30
									MW: 198 CAS#: 629-59-4 NIST#: 113925 ID#: 5464 DB: replib
									Name: Hexadecane
									Formula: C16H34
									MW: 226 CAS#: 544-76-3 NIST#: 114191 ID#: 5518 DB: replib
									Name: Nonadecane
									Formula: C19H40
									MW: 268 CAS#: 629-92-5 NIST#: 114098 ID#: 5489 DB: replib
									Name: Heptacosane
									Formula: C27H56
									MW: 380 CAS#: 593-49-7 NIST#: 79427 ID#: 5461 DB: replib
									Name: Tetradecane, 2,6,10-trimethyl-
									Formula: C17H36
									MW: 240 CAS#: 14905-56-7 NIST#: 11556 ID#: 20933 DB: mainlib
									Name: Phenol, 2,4-bis(1,1-dimethylethyl)-
									Formula: C14H22O
									MW: 206 CAS#: 96-76-4 NIST#: 228966 ID#: 119695 DB: mainlib
									Name: Phenol, 2,2'-methylenebis[6-(1,1-dimethylethyl)-4-methyl-
									Formula: C23H32O2
									MW: 340 CAS#: 119-47-1 NIST#: 135891 ID#: 112615 DB: mainlib
									Name: 2-Cyclohexyl-3-isopropyl-pent-4-en-2-ol
									Formula: C14H26O
									MW: 210 NIST#: 194917 ID#: 79304 DB: mainlib
									Name: Methanone, 1,3-dithian-2-ylphenyl-
									Formula: C11H12OS2
									MW: 224 CAS#: 21504-07-4 NIST#: 185237 ID#: 36670 DB: mainlib
									Formula: C37H72O4
									MW: 580 CAS#: 56599-93-0 NIST#: 36544 ID#: 28520 DB: mainlib
									Name: Tetradecanal
									Formula: C14H28O
									MW: 212 CAS#: 124-25-4 NIST#: 114850 ID#: 5208 DB: replib
	Figure S3 Chromatograph of compounds in root exudates of watermelon without AMF inoculation

## Sheet: Figure S4
									Name: Hexadecanoic acid, methyl ester
									Formula: C17H34O2
									MW: 270 CAS#: 112-39-0 NIST#: 79124 ID#: 9000 DB: replib
									Name: 1,2-Benzenedicarboxylic acid, bis(2-methylpropyl) ester
									Formula: C16H22O4
									MW: 278 CAS#: 84-69-5 NIST#: 229506 ID#: 19719 DB: replib
									Name: Dibutyl phthalate
									Formula: C16H22O4
									MW: 278 CAS#: 84-74-2 NIST#: 114974 ID#: 19769 DB: replib
									Name: 1,2-Benzenedicarboxylic acid, diisooctyl ester
									Diisooctyl phthalate
									Formula: C24H38O4
									MW: 390 CAS#: 27554-26-3 NIST#: 113206 ID#: 19804 DB: replib
									Name: Tetradecane
									Formula: C14H30
									MW: 198 CAS#: 629-59-4 NIST#: 113925 ID#: 5464 DB: replib
									Name: Hexadecane
									Formula: C16H34
									MW: 226 CAS#: 544-76-3 NIST#: 114191 ID#: 5518 DB: replib
									Name: Nonadecane
									Formula: C19H40
									MW: 268 CAS#: 629-92-5 NIST#: 114098 ID#: 5489 DB: replib
									Name: Phenol, 2,4-bis(1,1-dimethylethyl)-
									Formula: C14H22O
									MW: 206 CAS#: 96-76-4 NIST#: 133233 ID#: 23265 DB: replib
									Name: Phenol, 2,2'-methylenebis[6-(1,1-dimethylethyl)-4-methyl-
									Formula: C23H32O2
									MW: 340 CAS#: 119-47-1 NIST#: 135891 ID#: 112615 DB: mainlib
									Name: Phytol
									Formula: C20H40O
									MW: 296 CAS#: 150-86-7 NIST#: 157813 ID#: 8058 DB: replib
									Name: R-(-)-Cyclohexylethylamine
									Formula: C8H17N
									MW: 127 CAS#: 5913-13-3 NIST#: 108469 ID#: 13437 DB: mainlib
									Name: Propanamide
									Formula: C3H7NO
									MW: 73 CAS#: 79-05-0 NIST#: 315 ID#: 3170 DB: replib
									Name: Pentanal
									Formula: C5H10O
									MW: 86 CAS#: 110-62-3 NIST#: 571 ID#: 13705 DB: mainlib
	Figure S4 Chromatograph of compounds in root exudates of watermelon inoculated with F. mosseae

## Sheet: Figure S5
									Name: Methyl tetradecanoate
									Formula: C15H30O2
									MW: 242 CAS#: 124-10-7 NIST#: 51794 ID#: 9031 DB: replib
									Name: Hexadecanoic acid, methyl ester
									Formula: C17H34O2
									MW: 270 CAS#: 112-39-0 NIST#: 79124 ID#: 9000 DB: replib
									Name: 1,2-Benzenedicarboxylic acid, bis(2-methylpropyl) ester
									Formula: C16H22O4
									MW: 278 CAS#: 84-69-5 NIST#: 229506 ID#: 19719 DB: replib
									Name: Dibutyl phthalate
									Formula: C16H22O4
									MW: 278 CAS#: 84-74-2 NIST#: 114974 ID#: 19769 DB: replib
									Name: 1,2-Benzenedicarboxylic acid, diisooctyl ester
									Diisooctyl phthalate
									Formula: C24H38O4
									MW: 390 CAS#: 27554-26-3 NIST#: 113206 ID#: 19804 DB: replib
									Name: Tetradecane
									Formula: C14H30
									MW: 198 CAS#: 629-59-4 NIST#: 113925 ID#: 5464 DB: replib
									Name: Hexadecane
									Formula: C16H34
									MW: 226 CAS#: 544-76-3 NIST#: 114191 ID#: 5518 DB: replib
									Name: Nonadecane
									Formula: C19H40
									MW: 268 CAS#: 629-92-5 NIST#: 114098 ID#: 5489 DB: replib
									Name: Tetradecane, 2,6,10-trimethyl-
									Formula: C17H36
									MW: 240 CAS#: 14905-56-7 NIST#: 11556 ID#: 20933 DB: mainlib
									Name: 1,3,5-Cycloheptatriene, 3,7,7-trimethyl-
									Formula: C10H14
									MW: 134 CAS#: 3479-89-8 NIST#: 151806 ID#: 71508 DB: mainlib
									Name: Decane, 5,6-bis(2,2-dimethylpropylidene)-, (E,Z)-
									Formula: C20H38
									MW: 278 CAS#: 55712-56-6 NIST#: 26709 ID#: 21857 DB: mainlib
									Name: Phenol, 2,4-bis(1,1-dimethylethyl)-
									Formula: C14H22O
									MW: 206 CAS#: 96-76-4 NIST#: 133233 ID#: 23265 DB: replib
									Name: Phenol, 2,2'-methylenebis[6-(1,1-dimethylethyl)-4-methyl-
									Formula: C23H32O2
									MW: 340 CAS#: 119-47-1 NIST#: 135891 ID#: 112615 DB: mainlib
									Name: Benzenebutanoic acid, 3,4-dimethyl-ç-oxo-
									Formula: C12H14O3
									MW: 206 CAS#: 51036-98-7 NIST#: 260875 ID#: 83270 DB: mainlib
									Name: 2-(4-Chlorophenyl)-4-[(2-propyn-1-yl)thio]quinazoline
									Formula: C17H11ClN2S
									MW: 310 CAS#: 105251-19-2 NIST#: 112987 ID#: 152670 DB: mainlib
	Figure S5 Chromatograph of compounds in root exudates of watermelon inoculated with G. versiforme
